# Supplementary material for: Clonal Evolution of a Case of Treatment Refractory Maxillary Sinus Carcinoma
Source: PLoS One. 2012 Sep 28;7(9):e45614. doi: 10.1371/journal.pone.0045614 (PMC3460998; doi:10.1371/journal.pone.0045614)
Supplement: Table S2 — (XLS) [file pone.0045614.s010.xls]

## Sheet: Sheet1
Table S2: Sequences of the primers used for validating the aCGH results.
pre-miR-651 region	F-5' TGAATGTCACCTGTCATCAGCGCA-3'	Genomic DNA primers
	R-5' TGTGAGGAGAAGAGCAACAGGGAA-3'
pre-miR-651 Control	F-5' TGCCTGGTCAACTGACGTCTTCAT-3'
	R-5' ACCTGCCATCATTACCCGGTTTCT-3'
PKP4	F-5' CCTTTCATCAGCCATCAGTAGCCA-3'
	R-5' AAGGAGACACGCCTGTGCTGATAA-3'
PKP4-Control	F-5' TGATGCAGTGAGAGAATCTGGGCA-3'
	R-5' ATAACAGGACAGCGCTGAGTTCCA-3'
Actin	F-5' TTCTACAATGAGCTGCGTGTGGCT-3'
	R-5' AACGGCAGAAGAGAGAACCAGTGA-3'
